# Supplementary material for: Diversity time-period and diversity-time-area relationships exemplified by the human microbiome
Source: Sci Rep. 2018 May 8;8:7214. doi: 10.1038/s41598-018-24881-3 (PMC5940795; doi:10.1038/s41598-018-24881-3)
Supplement: Supplementary file 2 — Supplementary Information (II) [file 41598_2018_24881_MOESM2_ESM.xls]

## Sheet: Table S2A Alpha-DTAR
Suppl. Table S2A. Alpha-Diversity Time Area Relationship (A-DTAR) with 32-Healthy Cohort HMP Data
	Repetition	w-time	z-area	ln(c)	R	p-value	n
q=0	1	0.242	0.533	3.263	0.96	0	800
	2	0.256	0.383	3.568	0.99	0	800
	3	0.206	0.5	3.472	0.96	0	800
	4	0.27	0.442	3.476	0.96	0	800
	5	0.197	0.378	3.897	0.93	0	800
	6	0.257	0.393	3.534	0.99	0	800
	7	0.261	0.455	3.411	0.98	0	800
	8	0.234	0.558	3.166	0.98	0	800
	9	0.291	0.566	2.926	0.98	0	800
	10	0.196	0.461	3.578	0.97	0	800
	11	0.272	0.484	3.27	0.98	0	800
	12	0.203	0.472	3.564	0.93	0	800
	13	0.26	0.436	3.404	0.98	0	800
	14	0.242	0.346	3.754	0.97	0	800
	15	0.264	0.544	3.079	0.98	0	800
	16	0.246	0.319	3.825	0.99	0	800
	17	0.235	0.554	3.25	0.92	0	800
	18	0.243	0.499	3.384	0.97	0	800
	19	0.261	0.491	3.241	0.99	0	800
	20	0.218	0.505	3.411	0.91	0	800
	21	0.204	0.554	3.297	0.96	0	800
	22	0.263	0.464	3.285	0.95	0	800
	23	0.224	0.362	3.798	0.98	0	800
	24	0.241	0.495	3.393	0.97	0	800
	25	0.226	0.418	3.606	0.99	0	800
	26	0.269	0.562	2.987	0.99	0	800
	27	0.234	0.456	3.514	0.96	0	800
	28	0.21	0.311	4.065	0.95	0	800
	29	0.241	0.417	3.584	0.97	0	800
	30	0.281	0.676	2.686	0.96	0	800
	31	0.221	0.427	3.619	0.98	0	800
	32	0.263	0.431	3.471	0.95	0	800
	33	0.255	0.426	3.529	0.97	0	800
	34	0.244	0.534	3.287	0.95	0	800
	35	0.251	0.272	3.972	0.99	0	800
	36	0.239	0.432	3.57	0.96	0	800
	37	0.2	0.355	3.993	0.88	0	800
	38	0.217	0.265	4.15	0.94	0	800
	39	0.263	0.513	3.231	0.98	0	800
	40	0.289	0.543	3.068	0.95	0	800
	41	0.198	0.226	4.367	0.94	0	800
	42	0.249	0.449	3.449	0.97	0	800
	43	0.251	0.485	3.378	0.96	0	800
	44	0.221	0.517	3.356	0.97	0	800
	45	0.282	0.541	3.104	0.98	0	800
	46	0.258	0.493	3.26	0.98	0	800
	47	0.203	0.471	3.623	0.91	0	800
	48	0.2	0.588	3.233	0.96	0	800
	49	0.262	0.564	3.03	0.98	0	800
	50	0.3	0.477	3.204	0.98	0	800
	Mean	0.242	0.461	3.452	0.964	0	800
	SE	0.004	0.013	0.046	0.003	0	0
	Var	0.001	0.008	0.106	0.001	0	0
q=1	1	0.011	0.573	0.536	0.97	0	800
	2	0.03	-0.038	2.41	0.38	0	800
	3	-0.067	0.379	1.246	0.94	0	800
	4	0.022	0.294	1.486	0.79	0	800
	5	0.029	0.108	2.218	0.27	0	800
	6	0.041	-0.013	2.282	0.34	0	800
	7	0.026	0.52	0.663	0.94	0	800
	8	-0.031	0.177	1.846	0.79	0	800
	9	0.024	0.478	0.825	0.94	0	800
	10	-0.127	0.306	1.625	0.84	0	800
	11	0.002	0.549	0.733	0.9	0	800
	12	0	0.409	1.27	0.85	0	800
	13	-0.001	0.214	1.594	0.8	0	800
	14	0.01	0.105	1.865	0.46	0	800
	15	-0.047	0.376	1.322	0.88	0	800
	16	-0.024	-0.074	2.699	0.52	0	800
	17	-0.02	0.391	1.13	0.82	0	800
	18	0.019	0.424	1.046	0.9	0	800
	19	-0.016	0.328	1.435	0.9	0	800
	20	-0.014	0.398	1.256	0.89	0	800
	21	-0.073	0.257	1.698	0.74	0	800
	22	0.047	0.291	1.417	0.67	0	800
	23	-0.054	0.307	1.556	0.82	0	800
	24	0.01	0.297	1.409	0.91	0	800
	25	-0.112	0.223	2.062	0.82	0	800
	26	0.002	0.126	1.886	0.67	0	800
	27	-0.022	0.378	1.331	0.88	0	800
	28	0.03	0.029	2.329	0.28	0	800
	29	-0.016	0.349	1.257	0.75	0	800
	30	0.005	0.588	0.408	0.97	0	800
	31	0.006	0.037	2.293	0.24	0	800
	32	-0.028	0.404	1.185	0.7	0	800
	33	-0.043	0.425	1.013	0.87	0	800
	34	0.005	0.495	0.661	0.95	0	800
	35	0	0.076	2.101	0.49	0	800
	36	-0.024	0.473	0.893	0.96	0	800
	37	0.019	0.213	1.737	0.63	0	800
	38	0.055	-0.052	2.502	0.43	0	800
	39	-0.038	0.345	1.463	0.82	0	800
	40	-0.012	0.473	0.789	0.93	0	800
	41	0.011	0.111	2.227	0.52	0	800
	42	0.02	0.08	2.015	0.49	0	800
	43	-0.028	0.352	1.275	0.92	0	800
	44	-0.018	0.299	1.477	0.87	0	800
	45	0.03	0.467	0.876	0.95	0	800
	46	-0.032	0.334	1.235	0.83	0	800
	47	-0.014	0.36	1.454	0.76	0	800
	48	-0.058	0.191	1.936	0.75	0	800
	49	-0.082	0.343	1.416	0.93	0	800
	50	0.035	0.45	0.619	0.93	0	800
	Mean	-0.01	0.292	1.48	0.752	0	800
	SE	0.005	0.024	0.08	0.03	0	0
	Var	0.002	0.03	0.319	0.044	0	0
q=2	1	-0.011	0.443	0.251	0.95	0	800
	2	0.008	-0.105	1.97	0.6	0	800
	3	-0.082	0.301	0.752	0.87	0	800
	4	0.001	0.214	1.082	0.66	0	800
	5	-0.002	0.043	1.8	0.11	0.009	800
	6	0.026	-0.074	1.819	0.48	0	800
	7	0.006	0.428	0.299	0.91	0	800
	8	-0.063	0.095	1.42	0.6	0	800
	9	0.003	0.356	0.5	0.92	0	800
	10	-0.115	0.205	1.222	0.79	0	800
	11	-0.012	0.465	0.344	0.89	0	800
	12	-0.027	0.293	0.967	0.78	0	800
	13	-0.01	0.153	1.066	0.68	0	800
	14	-0.012	0.062	1.365	0.28	0	800
	15	-0.063	0.223	1.16	0.7	0	800
	16	-0.038	-0.125	2.154	0.61	0	800
	17	-0.018	0.268	0.77	0.77	0	800
	18	-0.022	0.354	0.569	0.92	0	800
	19	-0.035	0.233	1.071	0.8	0	800
	20	-0.044	0.284	0.991	0.81	0	800
	21	-0.098	0.191	1.183	0.7	0	800
	22	0.028	0.196	1.108	0.57	0	800
	23	-0.066	0.266	0.89	0.8	0	800
	24	-0.004	0.197	1.058	0.82	0	800
	25	-0.143	0.158	1.606	0.72	0	800
	26	-0.031	0.001	1.58	0.19	0	800
	27	-0.022	0.3	0.863	0.82	0	800
	28	-0.003	0.007	1.728	0.05	0.421	800
	29	-0.036	0.218	0.981	0.6	0	800
	30	-0.006	0.432	0.258	0.96	0	800
	31	-0.017	-0.018	1.776	0.14	0	800
	32	-0.046	0.311	0.79	0.63	0	800
	33	-0.044	0.319	0.632	0.85	0	800
	34	-0.023	0.415	0.165	0.94	0	800
	35	-0.017	0.025	1.553	0.2	0	800
	36	-0.026	0.375	0.488	0.95	0	800
	37	0.005	0.179	1.148	0.59	0	800
	38	0.05	-0.1	1.879	0.55	0	800
	39	-0.064	0.321	0.868	0.79	0	800
	40	-0.017	0.361	0.464	0.92	0	800
	41	-0.01	0.122	1.531	0.51	0	800
	42	-0.005	0.022	1.574	0.17	0	800
	43	-0.049	0.226	0.975	0.81	0	800
	44	-0.029	0.201	1.083	0.77	0	800
	45	-0.001	0.391	0.523	0.92	0	800
	46	-0.034	0.233	0.841	0.77	0	800
	47	-0.037	0.305	0.885	0.77	0	800
	48	-0.092	0.103	1.527	0.55	0	800
	49	-0.105	0.244	1.009	0.87	0	800
	50	0.002	0.31	0.403	0.88	0	800
	Mean	-0.029	0.209	1.059	0.679	0.009	800
	SE	0.005	0.022	0.071	0.035	0.008	0
	Var	0.001	0.024	0.253	0.061	0.004	0
q=3	1	-0.018	0.387	0.219	0.94	0	800
	2	0.002	-0.102	1.759	0.57	0	800
	3	-0.081	0.268	0.633	0.82	0	800
	4	0.002	0.186	0.956	0.6	0	800
	5	-0.009	0.034	1.625	0.09	0.029	800
	6	0.023	-0.079	1.63	0.48	0	800
	7	0.002	0.388	0.228	0.9	0	800
	8	-0.065	0.089	1.212	0.58	0	800
	9	0.004	0.305	0.411	0.9	0	800
	10	-0.097	0.176	1.085	0.76	0	800
	11	-0.012	0.435	0.228	0.9	0	800
	12	-0.029	0.246	0.883	0.73	0	800
	13	-0.008	0.14	0.878	0.66	0	800
	14	-0.017	0.071	1.164	0.33	0	800
	15	-0.06	0.179	1.082	0.62	0	800
	16	-0.034	-0.117	1.894	0.55	0	800
	17	-0.014	0.234	0.654	0.75	0	800
	18	-0.029	0.319	0.439	0.92	0	800
	19	-0.034	0.199	0.955	0.76	0	800
	20	-0.047	0.239	0.936	0.76	0	800
	21	-0.1	0.177	1.006	0.71	0	800
	22	0.028	0.165	1.008	0.52	0	800
	23	-0.06	0.237	0.704	0.79	0	800
	24	-0.003	0.166	0.947	0.76	0	800
	25	-0.136	0.136	1.426	0.69	0	800
	26	-0.037	-0.024	1.432	0.26	0	800
	27	-0.014	0.276	0.713	0.8	0	800
	28	-0.012	0.013	1.501	0.1	0.018	800
	29	-0.034	0.172	0.9	0.54	0	800
	30	-0.008	0.383	0.23	0.96	0	800
	31	-0.023	-0.021	1.568	0.17	0	800
	32	-0.043	0.279	0.664	0.62	0	800
	33	-0.04	0.282	0.543	0.85	0	800
	34	-0.026	0.374	0.078	0.93	0	800
	35	-0.017	0.017	1.347	0.15	0	800
	36	-0.024	0.336	0.411	0.93	0	800
	37	0.003	0.167	0.964	0.58	0	800
	38	0.05	-0.101	1.637	0.53	0	800
	39	-0.063	0.304	0.688	0.78	0	800
	40	-0.008	0.319	0.4	0.92	0	800
	41	-0.01	0.137	1.267	0.56	0	800
	42	-0.006	0.026	1.379	0.21	0	800
	43	-0.053	0.183	0.898	0.73	0	800
	44	-0.027	0.172	0.959	0.72	0	800
	45	-0.004	0.361	0.422	0.9	0	800
	46	-0.029	0.204	0.725	0.74	0	800
	47	-0.035	0.277	0.71	0.78	0	800
	48	-0.094	0.091	1.342	0.52	0	800
	49	-0.1	0.201	0.89	0.83	0	800
	50	-0.005	0.263	0.371	0.85	0	800
	Mean	-0.029	0.183	0.92	0.661	0.001	800
	SE	0.005	0.02	0.064	0.033	0.001	0
	Var	0.001	0.019	0.207	0.055	0	0
q=4	1	-0.022	0.358	0.216	0.93	0	800
	2	0	-0.097	1.648	0.54	0	800
	3	-0.08	0.251	0.584	0.8	0	800
	4	0.002	0.171	0.898	0.57	0	800
	5	-0.013	0.031	1.535	0.09	0.029	800
	6	0.022	-0.083	1.543	0.48	0	800
	7	0	0.366	0.201	0.89	0	800
	8	-0.064	0.087	1.106	0.57	0	800
	9	0.004	0.278	0.376	0.89	0	800
	10	-0.088	0.163	1.019	0.74	0	800
	11	-0.011	0.421	0.178	0.9	0	800
	12	-0.029	0.222	0.844	0.7	0	800
	13	-0.008	0.132	0.792	0.66	0	800
	14	-0.019	0.077	1.067	0.36	0	800
	15	-0.059	0.161	1.037	0.58	0	800
	16	-0.032	-0.11	1.761	0.52	0	800
	17	-0.014	0.218	0.604	0.74	0	800
	18	-0.031	0.297	0.39	0.92	0	800
	19	-0.033	0.18	0.903	0.72	0	800
	20	-0.048	0.215	0.914	0.73	0	800
	21	-0.1	0.17	0.924	0.71	0	800
	22	0.029	0.15	0.959	0.49	0	800
	23	-0.057	0.219	0.631	0.78	0	800
	24	-0.002	0.152	0.897	0.73	0	800
	25	-0.129	0.124	1.336	0.66	0	800
	26	-0.039	-0.032	1.352	0.29	0	800
	27	-0.01	0.264	0.647	0.78	0	800
	28	-0.017	0.016	1.394	0.13	0.001	800
	29	-0.033	0.15	0.865	0.5	0	800
	30	-0.009	0.36	0.218	0.95	0	800
	31	-0.025	-0.023	1.467	0.18	0	800
	32	-0.041	0.264	0.607	0.63	0	800
	33	-0.038	0.264	0.51	0.84	0	800
	34	-0.027	0.352	0.053	0.93	0	800
	35	-0.017	0.012	1.254	0.14	0	800
	36	-0.025	0.316	0.39	0.92	0	800
	37	0.002	0.159	0.883	0.57	0	800
	38	0.048	-0.102	1.523	0.52	0	800
	39	-0.061	0.292	0.614	0.78	0	800
	40	-0.003	0.299	0.375	0.92	0	800
	41	-0.009	0.143	1.148	0.59	0	800
	42	-0.007	0.031	1.282	0.25	0	800
	43	-0.055	0.162	0.863	0.68	0	800
	44	-0.027	0.158	0.901	0.7	0	800
	45	-0.005	0.347	0.376	0.89	0	800
	46	-0.027	0.19	0.678	0.72	0	800
	47	-0.033	0.26	0.633	0.78	0	800
	48	-0.094	0.087	1.25	0.51	0	800
	49	-0.095	0.178	0.838	0.81	0	800
	50	-0.008	0.241	0.361	0.82	0	800
	Mean	-0.029	0.171	0.857	0.651	0.001	800
	SE	0.005	0.019	0.061	0.032	0.001	0
	Var	0.001	0.017	0.184	0.052	0	0

## Sheet: Table S2 Beta-DTAR
Suppl. Table S2B. Beta Diversity Time Area Relationship (B-DTAR) with 32-Healthy Cohort
	Repetition	w-time	z-area	ln(c)	R	p-value	n
q=0	1	-0.169	0.407	0.625	0.98	0	775
	2	-0.141	0.415	0.518	0.99	0	775
	3	-0.166	0.376	0.761	0.97	0	775
	4	-0.15	0.446	0.504	0.98	0	775
	5	-0.132	0.418	0.544	0.98	0	775
	6	-0.126	0.418	0.469	0.99	0	775
	7	-0.15	0.407	0.589	0.98	0	775
	8	-0.159	0.418	0.6	0.97	0	775
	9	-0.125	0.4	0.492	0.98	0	775
	10	-0.168	0.367	0.811	0.98	0	775
	11	-0.132	0.419	0.506	0.98	0	775
	12	-0.157	0.379	0.679	0.97	0	775
	13	-0.13	0.375	0.623	0.98	0	775
	14	-0.145	0.406	0.598	0.98	0	775
	15	-0.139	0.443	0.432	0.99	0	775
	16	-0.123	0.439	0.405	0.99	0	775
	17	-0.158	0.409	0.629	0.98	0	775
	18	-0.148	0.433	0.504	0.98	0	775
	19	-0.134	0.422	0.495	0.99	0	775
	20	-0.169	0.38	0.771	0.96	0	775
	21	-0.172	0.371	0.767	0.98	0	775
	22	-0.136	0.395	0.578	0.99	0	775
	23	-0.151	0.399	0.629	0.99	0	775
	24	-0.154	0.423	0.579	0.98	0	775
	25	-0.149	0.403	0.611	0.98	0	775
	26	-0.128	0.399	0.555	0.98	0	775
	27	-0.158	0.423	0.546	0.99	0	775
	28	-0.159	0.369	0.712	0.98	0	775
	29	-0.174	0.442	0.531	0.99	0	775
	30	-0.163	0.407	0.606	0.98	0	775
	31	-0.157	0.4	0.592	0.99	0	775
	32	-0.145	0.417	0.502	0.99	0	775
	33	-0.166	0.448	0.454	0.99	0	775
	34	-0.161	0.396	0.66	0.97	0	775
	35	-0.137	0.372	0.642	0.99	0	775
	36	-0.178	0.422	0.605	0.99	0	775
	37	-0.176	0.415	0.656	0.99	0	775
	38	-0.141	0.391	0.606	0.99	0	775
	39	-0.137	0.404	0.535	0.98	0	775
	40	-0.157	0.366	0.728	0.97	0	775
	41	-0.152	0.435	0.48	0.99	0	775
	42	-0.146	0.381	0.666	0.97	0	775
	43	-0.176	0.397	0.681	0.98	0	775
	44	-0.153	0.394	0.638	0.98	0	775
	45	-0.144	0.399	0.6	0.98	0	775
	46	-0.154	0.392	0.632	0.99	0	775
	47	-0.146	0.388	0.622	0.98	0	775
	48	-0.167	0.373	0.756	0.98	0	775
	49	-0.132	0.375	0.65	0.97	0	775
	50	-0.143	0.408	0.525	0.98	0	775
	Mean	-0.151	0.404	0.598	0.982	0	775
	SE	0.002	0.003	0.013	0.001	0	0
	Var	0	0.001	0.009	0	0	0
q=1	1	-0.093	0.326	0.378	0.95	0	775
	2	-0.093	0.204	0.797	0.91	0	775
	3	-0.143	0.288	0.546	0.96	0	775
	4	-0.1	0.182	0.933	0.82	0	775
	5	-0.084	0.256	0.595	0.96	0	775
	6	-0.094	0.188	0.805	0.87	0	775
	7	-0.071	0.276	0.47	0.92	0	775
	8	-0.108	0.172	0.958	0.9	0	775
	9	-0.088	0.266	0.547	0.94	0	775
	10	-0.136	0.252	0.72	0.93	0	775
	11	-0.072	0.349	0.355	0.86	0	775
	12	-0.083	0.187	0.834	0.83	0	775
	13	-0.075	0.169	0.818	0.87	0	775
	14	-0.104	0.222	0.72	0.95	0	775
	15	-0.112	0.177	0.946	0.87	0	775
	16	-0.107	0.251	0.65	0.97	0	775
	17	-0.077	0.198	0.733	0.88	0	775
	18	-0.101	0.353	0.305	0.95	0	775
	19	-0.088	0.227	0.679	0.95	0	775
	20	-0.103	0.205	0.883	0.88	0	775
	21	-0.12	0.193	0.847	0.92	0	775
	22	-0.064	0.182	0.798	0.9	0	775
	23	-0.116	0.255	0.637	0.92	0	775
	24	-0.096	0.204	0.804	0.95	0	775
	25	-0.123	0.224	0.882	0.82	0	775
	26	-0.101	0.186	0.792	0.91	0	775
	27	-0.078	0.228	0.68	0.93	0	775
	28	-0.116	0.177	0.895	0.93	0	775
	29	-0.097	0.177	0.84	0.89	0	775
	30	-0.112	0.279	0.592	0.96	0	775
	31	-0.122	0.245	0.747	0.87	0	775
	32	-0.098	0.33	0.335	0.92	0	775
	33	-0.099	0.275	0.527	0.96	0	775
	34	-0.104	0.397	0.068	0.98	0	775
	35	-0.084	0.208	0.754	0.93	0	775
	36	-0.13	0.352	0.355	0.97	0	775
	37	-0.094	0.218	0.774	0.94	0	775
	38	-0.079	0.224	0.684	0.95	0	775
	39	-0.118	0.241	0.715	0.92	0	775
	40	-0.097	0.264	0.558	0.95	0	775
	41	-0.087	0.31	0.491	0.9	0	775
	42	-0.076	0.158	0.897	0.85	0	775
	43	-0.105	0.13	1.025	0.87	0	775
	44	-0.119	0.283	0.523	0.96	0	775
	45	-0.081	0.274	0.562	0.93	0	775
	46	-0.095	0.19	0.756	0.92	0	775
	47	-0.117	0.234	0.729	0.94	0	775
	48	-0.128	0.173	0.954	0.93	0	775
	49	-0.137	0.284	0.565	0.93	0	775
	50	-0.086	0.334	0.222	0.96	0	775
	Mean	-0.1	0.24	0.674	0.918	0	775
	SE	0.003	0.009	0.03	0.006	0	0
	Var	0	0.004	0.044	0.002	0	0
q=2	1	-0.078	0.278	0.451	0.89	0	775
	2	-0.06	0.16	0.793	0.76	0	775
	3	-0.12	0.286	0.421	0.91	0	775
	4	-0.07	0.065	1.214	0.44	0	775
	5	-0.056	0.199	0.686	0.86	0	775
	6	-0.064	0.12	0.934	0.56	0	775
	7	-0.052	0.231	0.565	0.81	0	775
	8	-0.093	0.139	0.934	0.85	0	775
	9	-0.063	0.241	0.444	0.9	0	775
	10	-0.105	0.24	0.647	0.9	0	775
	11	-0.051	0.381	0.183	0.87	0	775
	12	-0.062	0.115	0.943	0.59	0	775
	13	-0.056	0.081	0.953	0.64	0	775
	14	-0.08	0.172	0.787	0.88	0	775
	15	-0.099	0.094	1.132	0.63	0	775
	16	-0.077	0.221	0.606	0.88	0	775
	17	-0.057	0.155	0.764	0.72	0	775
	18	-0.083	0.36	0.125	0.94	0	775
	19	-0.054	0.166	0.704	0.86	0	775
	20	-0.086	0.14	0.997	0.77	0	775
	21	-0.098	0.21	0.66	0.89	0	775
	22	-0.021	0.141	0.856	0.71	0	775
	23	-0.103	0.198	0.634	0.83	0	775
	24	-0.07	0.098	1.07	0.71	0	775
	25	-0.132	0.209	0.883	0.75	0	775
	26	-0.079	0.14	0.748	0.73	0	775
	27	-0.046	0.223	0.567	0.86	0	775
	28	-0.091	0.164	0.832	0.81	0	775
	29	-0.079	0.072	1.077	0.58	0	775
	30	-0.09	0.254	0.589	0.94	0	775
	31	-0.1	0.236	0.671	0.79	0	775
	32	-0.078	0.317	0.272	0.89	0	775
	33	-0.081	0.258	0.483	0.93	0	775
	34	-0.072	0.411	-0.185	0.95	0	775
	35	-0.055	0.191	0.624	0.88	0	775
	36	-0.096	0.296	0.387	0.92	0	775
	37	-0.048	0.132	0.875	0.77	0	775
	38	-0.023	0.149	0.68	0.76	0	775
	39	-0.099	0.292	0.454	0.86	0	775
	40	-0.073	0.24	0.497	0.93	0	775
	41	-0.061	0.298	0.434	0.87	0	775
	42	-0.046	0.09	0.987	0.64	0	775
	43	-0.104	0.045	1.209	0.63	0	775
	44	-0.078	0.236	0.532	0.92	0	775
	45	-0.055	0.302	0.419	0.87	0	775
	46	-0.056	0.178	0.612	0.86	0	775
	47	-0.106	0.151	0.92	0.81	0	775
	48	-0.113	0.166	0.854	0.78	0	775
	49	-0.124	0.266	0.509	0.85	0	775
	50	-0.065	0.267	0.27	0.9	0	775
	Mean	-0.076	0.201	0.674	0.806	0	775
	SE	0.003	0.012	0.041	0.017	0	0
	Var	0.001	0.007	0.083	0.014	0	0
q=3	1	-0.088	0.263	0.548	0.87	0	775
	2	-0.056	0.162	0.792	0.69	0	775
	3	-0.126	0.317	0.37	0.91	0	775
	4	-0.07	0.039	1.341	0.34	0	775
	5	-0.048	0.193	0.722	0.8	0	775
	6	-0.059	0.098	1.042	0.43	0	775
	7	-0.059	0.227	0.648	0.77	0	775
	8	-0.092	0.147	0.921	0.84	0	775
	9	-0.066	0.256	0.38	0.89	0	775
	10	-0.102	0.263	0.619	0.9	0	775
	11	-0.048	0.407	0.142	0.89	0	775
	12	-0.062	0.101	0.976	0.5	0	775
	13	-0.064	0.069	1.012	0.59	0	775
	14	-0.081	0.174	0.829	0.86	0	775
	15	-0.106	0.091	1.19	0.59	0	775
	16	-0.076	0.238	0.574	0.82	0	775
	17	-0.065	0.159	0.797	0.7	0	775
	18	-0.086	0.369	0.092	0.93	0	775
	19	-0.052	0.161	0.713	0.78	0	775
	20	-0.091	0.139	1.031	0.76	0	775
	21	-0.102	0.243	0.591	0.89	0	775
	22	-0.014	0.151	0.876	0.67	0	775
	23	-0.108	0.176	0.706	0.8	0	775
	24	-0.075	0.082	1.185	0.61	0	775
	25	-0.141	0.224	0.878	0.75	0	775
	26	-0.078	0.144	0.723	0.68	0	775
	27	-0.044	0.249	0.507	0.86	0	775
	28	-0.093	0.186	0.801	0.77	0	775
	29	-0.078	0.036	1.218	0.44	0	775
	30	-0.092	0.263	0.607	0.93	0	775
	31	-0.1	0.249	0.64	0.79	0	775
	32	-0.081	0.333	0.263	0.91	0	775
	33	-0.09	0.276	0.495	0.93	0	775
	34	-0.073	0.425	-0.21	0.94	0	775
	35	-0.056	0.203	0.575	0.87	0	775
	36	-0.099	0.276	0.479	0.89	0	775
	37	-0.041	0.115	0.931	0.65	0	775
	38	-0.015	0.136	0.699	0.67	0	775
	39	-0.102	0.326	0.371	0.86	0	775
	40	-0.079	0.248	0.521	0.93	0	775
	41	-0.056	0.308	0.418	0.88	0	775
	42	-0.046	0.093	1.012	0.62	0	775
	43	-0.123	0.024	1.334	0.59	0	775
	44	-0.071	0.238	0.536	0.9	0	775
	45	-0.051	0.342	0.333	0.86	0	775
	46	-0.054	0.195	0.577	0.86	0	775
	47	-0.106	0.136	1.007	0.75	0	775
	48	-0.116	0.187	0.811	0.73	0	775
	49	-0.129	0.268	0.532	0.82	0	775
	50	-0.071	0.263	0.317	0.88	0	775
	Mean	-0.078	0.205	0.689	0.772	0	775
	SE	0.004	0.013	0.045	0.021	0	0
	Var	0.001	0.009	0.103	0.021	0	0
q=4	1	-0.097	0.26	0.607	0.87	0	775
	2	-0.058	0.17	0.795	0.65	0	775
	3	-0.135	0.347	0.336	0.91	0	775
	4	-0.073	0.037	1.397	0.33	0	775
	5	-0.049	0.2	0.739	0.77	0	775
	6	-0.059	0.089	1.114	0.39	0	775
	7	-0.066	0.23	0.701	0.76	0	775
	8	-0.093	0.157	0.928	0.85	0	775
	9	-0.075	0.275	0.346	0.89	0	775
	10	-0.104	0.287	0.598	0.9	0	775
	11	-0.049	0.427	0.133	0.9	0	775
	12	-0.067	0.1	0.994	0.49	0	775
	13	-0.07	0.075	1.034	0.61	0	775
	14	-0.084	0.185	0.851	0.86	0	775
	15	-0.115	0.103	1.212	0.59	0	775
	16	-0.082	0.258	0.558	0.79	0	775
	17	-0.075	0.171	0.818	0.7	0	775
	18	-0.092	0.38	0.091	0.93	0	775
	19	-0.059	0.167	0.725	0.75	0	775
	20	-0.1	0.148	1.044	0.78	0	775
	21	-0.109	0.268	0.563	0.91	0	775
	22	-0.014	0.168	0.883	0.66	0	775
	23	-0.113	0.173	0.761	0.8	0	775
	24	-0.082	0.086	1.245	0.6	0	775
	25	-0.148	0.242	0.871	0.76	0	775
	26	-0.083	0.157	0.708	0.68	0	775
	27	-0.049	0.272	0.481	0.86	0	775
	28	-0.1	0.207	0.792	0.76	0	775
	29	-0.081	0.025	1.298	0.39	0	775
	30	-0.096	0.275	0.62	0.93	0	775
	31	-0.102	0.263	0.627	0.79	0	775
	32	-0.088	0.348	0.267	0.92	0	775
	33	-0.098	0.294	0.509	0.93	0	775
	34	-0.08	0.441	-0.211	0.93	0	775
	35	-0.064	0.219	0.556	0.88	0	775
	36	-0.106	0.27	0.549	0.87	0	775
	37	-0.043	0.115	0.967	0.61	0	775
	38	-0.021	0.141	0.719	0.65	0	775
	39	-0.109	0.352	0.338	0.86	0	775
	40	-0.089	0.264	0.537	0.94	0	775
	41	-0.06	0.321	0.423	0.89	0	775
	42	-0.051	0.109	1.017	0.65	0	775
	43	-0.138	0.02	1.408	0.59	0	775
	44	-0.072	0.252	0.527	0.89	0	775
	45	-0.052	0.376	0.276	0.86	0	775
	46	-0.058	0.215	0.559	0.87	0	775
	47	-0.107	0.138	1.048	0.74	0	775
	48	-0.123	0.206	0.797	0.72	0	775
	49	-0.134	0.278	0.543	0.82	0	775
	50	-0.078	0.27	0.345	0.87	0	775
	Mean	-0.083	0.217	0.701	0.767	0	775
	SE	0.004	0.014	0.048	0.022	0	0
	Var	0.001	0.01	0.115	0.023	0	0

## Sheet: Table S3 Distribution-DTR
Suppl. Table S3. The p-value of the Distribution-fitting for the Parameters of Diversity-Time Relationship (DTR)											Prediction of Amax and Dmax from PLEC
Diversity Type	Diversity Order	Distribution or PL Parameter (K)	Power Law (PL)		PL with Exponential Cutoff (PLEC)			PL with Inverse Exponential Cutoff (PLIEC)
			p-value for test of w	p-value for test of ln(c)	p-value for test of w	p-value for test of ln(c)	p-value for test of d	p-value for test of w	p-value for test of ln(c)	p-value for test of d	p-value for test of Amax	p-value for test of Dmax
Alpha	q=0	Normal	0.173	0.75	0.162	0.577	0.645	0.0132	0.302	0.963	0.002	0.157
		Power law	0.847	0.983	0.908	0.986	0.781	0.896	0.963	0.906	0.695	0.996
		Power Law-K	9.78	7.34	3.52	8	2.46	3.97	8.77	2.11	2.297	3.419
	q=1	Normal	0.0175	0.286	0.968	0.327	0.989	0.0613	0.824	0.554	0	0
		Power law	0.883	0.515	0.728	0.975	0.976	0.988	1	0.924	1	0.759
		Power Law-K	3.18	4.52	2.15	6.6	3	2.45	8.86	3.64	1.955	1.991
	q=2	Normal	0.00108	0.0368	0.359	0.0458	0.138	0.411	0.496	0.0577	0	0
		Power law	0.996	0.92	0.892	1	0.993	0.983	0.984	0.838	1	0.876
		Power Law-K	7.39	10.8	2.11	6.17	9.98	3.96	3.37	3.59	3.38	2.383
	q=3	Normal	0.00066	0.0243	0.132	0.018	0.133	0.74	0.141	0.0158	NA	0
		Power law	0.99	0.999	0.973	1	0.325	0.985	0.992	0.969	0.441	0.873
		Power Law-K	6	9.75	2.06	5.25	1.98	4.87	2.99	9.27	1	2.688
	q=4	Normal	0.000495	0.0209	0.0882	0.0111	0.145	0.813	0.0533	0.0143	0	0
		Power law	0.681	0.999	0.675	1	0.763	0.766	0.972	0.998	1	0.73
		Power Law-K	1.6	8.67	1.84	4.71	2.99	1.84	2.76	17.9	2.666	2.785
Beta	q=0	Normal	0.395	0.00909	0.208	0.154	0.000561	0.228	0.365	0.00135	0.703	0.523
		Power law	0.981	0.00141	0.679	0.894	0.000357	0.999	0.99	0.000575	0.972	0.772
		Power Law-K	4.22	65.6	2.54	2.37	103	4.21	2.85	52.7	5.264	3.911
	q=1	Normal	0.0529	0.000777	0.000312	0.37	0.00153	0.191	0.303	2.01e-05	0	0.016
		Power law	0.606	0.63	0.623	0.997	0.775	0.922	0.984	0.353	1	0.792
		Power Law-K	1.88	14.9	2.39	2.67	28.1	3.28	1.93	30.4	6.388	3.942
	q=2	Normal	0.00295	0.000126	9.31e-06	0.438	6.19e-05	0.0569	0.173	3.66e-06	0	0
		Power law	0.845	0.977	0.638	0.8	0.779	0.747	0.978	0.849	0.86	0.949
		Power Law-K	1.97	19.1	2.01	2.26	22.5	2.36	2.12	23.5	1.986	4.372
	q=3	Normal	0.00523	0.000382	2.98e-05	0.465	7.18e-05	0.0982	0.242	8.76e-06	NA	0.014
		Power law	0.895	0.851	0.906	0.983	0.919	0.51	0.484	0.105	0.441	0.86
		Power Law-K	2.07	24.3	1.9	3.86	26.6	1.87	1.67	11.3	1	4.14
	q=4	Normal	0.0113	0.00102	0.000128	0.485	0.000121	0.192	0.339	2.36e-05	NA	0.03
		Power law	0.743	0.916	0.833	0.653	0.967	0.648	0.516	0.822	0.057	0.968
		Power Law-K	2.22	27.8	1.77	2.04	26.2	2.01	2.09	35.6	1	5.04
		P>0.1 Yes
		P<0.1 No
		PL Yes=97 out of 100
		Norm Yes=60 of 100

## Sheet: Table S4 Distribution-DTAR
Suppl. Table S4. The p-value of Distribution-fitting for the Parameters of Diversity-Time-Area Relationship (DTAR)
Diversity Type	Diversity Order	Distribution or the PL Paramter (K)	p-value for test of w	p-value for test of z	p-value for test of ln(c)
Alpha	q=0	Normal	1.48e-09	1.76e-05	1.23e-10
		Power law	0.976	0.529	0.996
		Power Law-K	20.7	9.13	14.8
	q=1	Normal	0.0124	0.0597	0.819
		Power law	0.817	0.773	1
		Power Law-K	4.08	5.35	16.6
	q=2	Normal	0.00567	0.104	0.318
		Power law	0.808	0.614	1
		Power Law-K	1.72	5.44	16.4
	q=3	Normal	0.0063	0.152	0.266
		Power law	0.707	0.795	0.419
		Power Law-K	1.79	5.59	4.45
	q=4	Normal	0.0131	0.183	0.267
		Power law	0.905	0.999	0.569
		Power Law-K	1.48	16.6	4.05
Beta	q=0	Normal	1.67e-10	5.85e-13	6.5e-07
		Power law	1	0.446	0.983
		Power Law-K	NA	20.8	10.8
	q=1	Normal	2.26e-05	0.0111	0.00374
		Power law	1	0.767	0.998
		Power Law-K	NA	7.01	32.9
	q=2	Normal	0.188	0.976	0.609
		Power law	0.82	0.984	0.332
		Power Law-K	2.21	7.55	3.88
	q=3	Normal	0.421	0.743	0.903
		Power law	0.82	0.949	0.499
		Power Law-K	1.96	6.3	4.55
	q=4	Normal	0.382	0.544	0.92
		Power law	0.82	0.766	0.718
		Power Law-K	1.96	6.37	4.61
